# Supplementary material for: Identification of a Recently Dominant Sublineage in Salmonella 4,[5],12:i:- Sequence Type 34 Isolated From Food Animals in Japan
Source: Front Microbiol. 2021 Jul 1;12:690947. doi: 10.3389/fmicb.2021.690947 (PMC8281233; doi:10.3389/fmicb.2021.690947)
Supplement: Supplementary file 2 [file Table_1.XLSX]

## Sheet: Supplementary Table 1
Supplementary Table 1. Origin, year of isolation, number of strains of Salmonella Typhimurium and Salmonella 4,[5],12:i:- used in this study
Serotype	Country	Origin	Year of isolation	No. of isolates
Typhimurium	Japan	Cattle	1998	2
4,[5],12:i:-	Japan	Cattle	2008-2017	160
		Human	2007	1
		Swine	2002-2017	51
	Australia	Swine	2014	1
	Belgium	Swine	2008-2009	2
	Canada	Human	2009-2015	6
		Swine	2019	1
	China	Human	2014-2015	4
		Swine	2014-2016	2
		Other	2013-2014	2
		Unknown	2012	1
	Denmark	Human	2006-2017	5
		Poultry	2014	1
		Other	2014	1
	France	Environment	2013-2014	2
	Germany	Environment	2018-2019	2
		Human	2001-2009	4
		Swine	2002-2014	2
		Other	2019	2
		Unknown	2001	1
	Ireland	Human	2016-2017	2
	Italy	Cattle	2011	2
		Poultry	2010-2012	3
		Swine	2011	6
	Mexico	Other	2016	1
	Poland	Human	2015	1
		Unknown	2016	1
	Switzerland	Poultry	2017	1
		Human	2011-2017	4
		Other	2011-2014	3
	UK	Human	2015-2020	13
	USA	Cattle	2010-2015	5
		Environment	2011-2014	3
		Human	2011-2017	13
		Swine	2013-2017	7
		Total		318

## Sheet: Supplementary Table 2
Supplementary Table 2. Characteristics of Salmonella Typhimurium and Salmonella 4,[5],12:i:- Japanese strains used for whole genome sequencing
Strain	Serotype	Clade	Origin	Reported case	Year	Sequence type	ICEmST (locus)*	Plasmid profile†	Antimicroresistance pattern‡	BioSample/Experiment§, accession number or reference
L-4127	Typhimurium	9-1	Cattle	Others/unkown	1998	34	+ (pheR)	ND	STR, SUL, TET	Arai et al., 2018
L-4126	Typhimurium	9-1	Cattle	Others/unkown	1998	34	+ (pheR)	ND	AMP, STR, SUL, TET	Arai et al., 2018, AP023291
L-3845	4,[5],12:i:-	9-1	Swine	Healthy	2003	34	+ (pheR)	ND	STR, SUL, TET	SAMD00234571/DRX226576
L-3844	4,[5],12:i:-	9-1	Swine	Healthy	2002	34	+ (pheR)	ND	STR, SUL	Arai et al., 2018, AP023290
L-3846	4,[5],12:i:-	9-1	Swine	Healthy	2008	34	+ (pheR)	ND	STR, SUL, TET	Arai et al., 2018
L-3835	4,[5],12:i:-	9-1	Human	Others/unkown	2007	34	+ (pheR)	ND	STR, SUL, TET	Arai et al., 2018, AP023288
L-4681	4,[5],12:i:-	9-1	Cattle	Bloody stool	2016	34	+ (pheR)	176 kb	AMP, SUL, TET, TMP, KAN, GEN, NAL	SAMD00234738/DRX226743, AP023317
L-4551	4,[5],12:i:-	9-1	Cattle	Healthy	2013	34	+ (pheR)	176 kb	AMP, SUL, TET, NAL	SAMD00234630/DRX226635, AP023304
L-3841	4,[5],12:i:-	9-1	Swine	Others/unkown	2009	34	+ (pheR)	ND	AMP, STR, SUL	Arai et al., 2018, Arai et al., 2019
L-4678	4,[5],12:i:-	9-1	Cattle	Diarrhea	2015	34	+ (pheV)	ND	AMP, STR, SUL, TET	SAMD00234736/DRX226741
L-4686	4,[5],12:i:-	9-1	Cattle	Diarrhea	2016	34	+ (pheV)	94 kb, <40 kb (2)	AMP, STR, SUL, TET	SAMD00234742/DRX226747
L-4684	4,[5],12:i:-	9-1	Swine	Diarrhea	2014	34	+ (pheV)	176 kb	AMP, STR, SUL, TET	SAMD00234740/DRX226745
L-3837	4,[5],12:i:-	9-1	Cattle	Others/unkown	2008	34	+ (pheV)	ND	AMP, STR, SUL, TET	Arai et al., 2018, AP023289
L-3802	4,[5],12:i:-	9-1	Swine	Diarrhea	2009	34	+ (pheV)	ND	AMP, STR, SUL, TET	SAMD00234570/DRX226575
L-3801	4,[5],12:i:-	9-1	Swine	Diarrhea	2009	34	+ (pheV)	ND	AMP, STR, SUL, TET	SAMD00234569/DRX226574
L-3838	4,[5],12:i:-	9-1	Swine	Others/unkown	2008	34	+ (pheV)	ND	AMP, STR, SUL, TET	Arai et al., 2018, Arai et al., 2019
L-4439	4,[5],12:i:-	9-1	Cattle	Healthy	2011	34	+ (pheR)	62 kb	AMP, STR, SUL, TET	SAMD00234597/DRX226602
L-4547	4,[5],12:i:-	9-1	Cattle	Healthy	2011	34	+ (pheR)	40 kb	AMP, STR, SUL, TET	SAMD00234626/DRX226631
L-4546	4,[5],12:i:-	9-1	Cattle	Others/unkown	2010	34	+ (pheR)	ND	AMP, STR, SUL, TET	SAMD00234625/DRX226630
L-4438	4,[5],12:i:-	9-1	Cattle	Others/unkown	2010	34	+ (pheR)	ND	AMP, STR, SUL, TET	SAMD00234596/DRX226601
L-4825	4,[5],12:i:-	9-1	Cattle	Others/unkown	2009	34	+ (pheR)	<40 kb (2)	AMP, STR, SUL	SAMD00234766/DRX226771
L-4824	4,[5],12:i:-	9-1	Cattle	Others/unkown	2009	34	+ (pheR)	<40 kb (2)	AMP, STR, SUL	SAMD00234765/DRX226770
L-4827	4,[5],12:i:-	9-1	Cattle	Others/unkown	2009	34	+ (pheR)	<40 kb (2)	AMP, STR, SUL	SAMD00234768/DRX226773
L-4826	4,[5],12:i:-	9-1	Cattle	Others/unkown	2009	34	+ (pheR)	<40 kb (2)	AMP, STR, SUL	SAMD00234767/DRX226772
L-4071	4,[5],12:i:-	9-1	Cattle	Diarrhea	2013	34	+ (pheR)	ND	AMP, STR, SUL, TET, CFZ, CTX, FEP	Arai et al., 2018
L-4526	4,[5],12:i:-	9-1	Cattle	Others/unkown	2015	34	+ (pheR)	ND	AMP, STR, SUL, TET, CFZ, CTX	SAMD00234616/DRX226621, AP023303
L-4611	4,[5],12:i:-	9-1	Cattle	Others/unkown	2013	34	+ (pheR)	40 kb	AMP, STR, SUL, TET	SAMD00234681/DRX226686
L-4613	4,[5],12:i:-	9-1	Cattle	Healthy	2013	34	+ (pheR)	40 kb	AMP, STR, SUL, TET	SAMD00234683/DRX226688
L-4556	4,[5],12:i:-	9-1	Cattle	Healthy	2014	34	+ (pheR)	40 kb	AMP, STR, SUL, TET	SAMD00234634/DRX226639
L-4563	4,[5],12:i:-	9-1	Cattle	Healthy	2014	34	+ (pheR)	40 kb, <40 kb (2)	AMP, STR, SUL, TET	SAMD00234641/DRX226646
L-4566	4,[5],12:i:-	9-1	Cattle	Others/unkown	2013	34	+ (pheR)	176 kb, 40 kb	AMP, STR, SUL, TET, CHL, TMP	SAMD00234644/DRX226649
L-4444	4,[5],12:i:-	9-1	Cattle	Others/unkown	2014	34	+ (pheR)	40 kb	AMP, STR, SUL, TET	SAMD00234602/DRX226607
L-4562	4,[5],12:i:-	9-1	Cattle	Others/unkown	2014	34	+ (pheR)	40 kb	AMP, STR, SUL, TET	SAMD00234640/DRX226645
L-4612	4,[5],12:i:-	9-1	Cattle	Others/unkown	2013	34	+ (pheR)	40 kb	AMP, STR, SUL, TET	SAMD00234682/DRX226687
L-4650	4,[5],12:i:-	9-1	Cattle	Others/unkown	2015	34	+ (pheR)	40 kb	AMP, STR, SUL, TET	SAMD00234713/DRX226718
L-4647	4,[5],12:i:-	9-1	Cattle	Healthy	2015	34	+ (pheR)	40 kb	TET	SAMD00234710/DRX226715
L-4353	4,[5],12:i:-	9-1	Cattle	Others/unkown	2015	34	+ (pheR)	40 kb	AMP, STR, SUL, TET	SAMD00234585/DRX226590
L-4351	4,[5],12:i:-	9-1	Cattle	Others/unkown	2015	34	+ (pheR)	40 kb	AMP, STR, SUL	SAMD00234583/DRX226588
L-4619	4,[5],12:i:-	9-1	Cattle	Healthy	2014	34	+ (pheR)	40 kb	AMP, STR, SUL, TET	SAMD00234688/DRX226693
L-4656	4,[5],12:i:-	9-1	Cattle	Healthy	2016	34	+ (pheR)	40 kb	AMP, STR, SUL, TET	SAMD00234718/DRX226723
L-4583	4,[5],12:i:-	9-1	Swine	Healthy	2016	34	+ (pheR)	40 kb	AMP, STR, SUL, TET	SAMD00234658/DRX226663
L-4688	4,[5],12:i:-	9-1	Cattle	Diarrhea	2017	34	+ (pheR)	40 kb	AMP, STR, SUL, TET	SAMD00234743/DRX226748
L-4697	4,[5],12:i:-	9-1	Cattle	Diarrhea	2017	34	+ (pheR)	40 kb	AMP, STR, SUL, TET	SAMD00234745/DRX226750
L-4690	4,[5],12:i:-	9-1	Cattle	Diarrhea	2017	34	+ (pheR)	40 kb	AMP, STR, SUL	SAMD00234744/DRX226749
L-4633	4,[5],12:i:-	9-1	Cattle	Others/unkown	2015	34	+ (pheR)	40 kb	AMP, STR, SUL, TET	SAMD00234699/DRX226704
L-4664	4,[5],12:i:-	9-1	Cattle	Others/unkown	2016	34	+ (pheR)	40 kb	AMP, STR, SUL, TET	SAMD00234725/DRX226730
L-4362	4,[5],12:i:-	9-1	Cattle	Others/unkown	2015	34	+ (pheR)	40 kb	AMP, STR, SUL, TET	SAMD00234592/DRX226597
L-4366	4,[5],12:i:-	9-1	Cattle	Others/unkown	2016	34	+ (pheR)	40 kb	AMP, STR, SUL, TET	SAMD00234594/DRX226599
L-4361	4,[5],12:i:-	9-1	Cattle	Others/unkown	2015	34	+ (pheR)	40 kb	AMP, STR, SUL, TET	SAMD00234591/DRX226596
L-4634	4,[5],12:i:-	9-1	Cattle	Others/unkown	2015	34	+ (pheR)	94 kb. 40 kb	AMP, STR, SUL, TET, CHL, TMP	SAMD00234700/DRX226705
L-4649	4,[5],12:i:-	9-1	Cattle	Healthy	2015	34	+ (pheR)	94 kb. 40 kb	AMP, STR, SUL, TET, CHL, TMP	SAMD00234712/DRX226717
L-4654	4,[5],12:i:-	9-1	Cattle	Others/unkown	2016	34	+ (pheR)	94 kb. 40 kb	AMP, STR, SUL, TET, CHL, TMP	SAMD00234716/DRX226721
L-4670	4,[5],12:i:-	9-1	Cattle	Healthy	2016	34	+ (pheR)	94 kb. 40 kb	AMP, STR, SUL, TET, CHL, TMP	SAMD00234730/DRX226735
L-4668	4,[5],12:i:-	9-1	Cattle	Others/unkown	2016	34	+ (pheR)	94 kb. 40 kb	AMP, STR, SUL, TET, CHL, TMP	SAMD00234728/DRX226733
L-4630	4,[5],12:i:-	9-1	Cattle	Healthy	2015	34	+ (pheR)	94 kb. 40 kb	AMP, STR, SUL, TET, CHL, TMP	SAMD00234698/DRX226703
L-4629	4,[5],12:i:-	9-1	Cattle	Others/unkown	2015	34	+ (pheR)	94 kb. 40 kb	AMP, STR, SUL, TET, CHL, TMP	SAMD00234697/DRX226702
L-4635	4,[5],12:i:-	9-1	Cattle	Others/unkown	2015	34	+ (pheR)	94 kb. 40 kb	AMP, STR, SUL, TET, CHL, TMP	SAMD00234701/DRX226706
L-4237	4,[5],12:i:-	9-2	Swine	Diarrhea	2012	34	+ (pheR)	ND	AMP, STR, SUL, TET	SAMD00234573/DRX226578
L-4264	4,[5],12:i:-	9-2	Cattle	Diarrhea	2012	34	+ (pheR)	ND	AMP, STR, SUL, TET	SAMD00234574/DRX226579
L-4328	4,[5],12:i:-	9-2	Swine	Diarrhea	2012	34	+ (pheR)	<40 kb (2)	AMP, STR, SUL, TET	SAMD00234576/DRX226581
L-4330	4,[5],12:i:-	9-2	Cattle	Diarrhea	2013	34	+ (pheR)	ND	AMP, STR, SUL, TET	SAMD00234577/DRX226582
L-4332	4,[5],12:i:-	9-2	Cattle	Diarrhea	2014	34	+ (pheR)	ND	AMP, STR, SUL, TET	SAMD00234578/DRX226583
L-4676	4,[5],12:i:-	9-2	Cattle	Diarrhea	2014	34	+ (pheR)	176 kb	AMP	SAMD00234735/DRX226740
L-4679	4,[5],12:i:-	9-2	Cattle	Diarrhea	2015	34	+ (pheR)	<40k (2)	AMP, STR, SUL, TET, NAL	SAMD00234737/DRX226742
L-4336	4,[5],12:i:-	9-2	Cattle	Diarrhea	2015	34	+ (pheR)	ND	AMP, STR, SUL, TET	SAMD00234581/DRX226586
L-4333	4,[5],12:i:-	9-2	Cattle	Diarrhea	2014	34	+ (pheR)	62 kb	AMP, STR, SUL, TET	SAMD00234579/DRX226584
L-4334	4,[5],12:i:-	9-2	Cattle	Diarrhea	2015	34	+ (pheR)	ND	AMP, STR, SUL, TET	SAMD00234580/DRX226585, AP023299
L-4345	4,[5],12:i:-	9-2	Cattle	Diarrhea	2015	34	+ (pheR)	ND	AMP, STR, SUL, TET	SAMD00234582/DRX226587
L-4683	4,[5],12:i:-	9-2	Swine	Others/unkown	2013	34	+ (pheR)	176 kb	AMP, STR, SUL, TET	SAMD00234739/DRX226744
L-4234	4,[5],12:i:-	9-2	Swine	Diarrhea	2014	34	+ (pheR)	ND	AMP, STR, SUL, TET	Arai et al., 2018
L-4471	4,[5],12:i:-	9-2	Cattle	Diarrhea	2016	34	+ (pheR)	<40 kb (1)	AMP, STR, SUL, TET	SAMD00234613/DRX226618
L-4469	4,[5],12:i:-	9-2	Cattle	Others/unkown	2015	34	+ (pheR)	<40 kb (1)	AMP, STR, SUL, TET	SAMD00234612/DRX226617
L-4266	4,[5],12:i:-	9-2	Cattle	Diarrhea	2015	34	+ (pheR)	62 kb	AMP, STR, SUL, TET	SAMD00234575/DRX226580
L-4473	4,[5],12:i:-	9-2	Swine	Others/unkown	2016	34	+ (pheR)	ND	SUL, TET	SAMD00234614/DRX226619
L-4685	4,[5],12:i:-	9-2	Swine	Diarrhea	2016	34	+ (pheR)	<40 kb (2)	AMP, STR, SUL, TET	SAMD00234741/DRX226746
L-4598	4,[5],12:i:-	9-2	Cattle	Healthy	2016	34	+ (pheR)	ND	SUL, TET	SAMD00234672/DRX226677
L-4605	4,[5],12:i:-	9-2	Cattle	Healthy	2016	34	+ (pheR)	94 kb	AMP, SUL, TET, GEN	SAMD00234679/DRX226684, AP023313
L-4565	4,[5],12:i:-	9-2	Cattle	Healthy	2014	34	+ (pheR)	ND	AMP, STR, SUL, TET	SAMD00234643/DRX226648
L-4628	4,[5],12:i:-	9-2	Cattle	Others/unkown	2015	34	-	ND	AMP, STR, SUL, TET	SAMD00234696/DRX226701
L-4233	4,[5],12:i:-	9-2	Cattle	Diarrhea	2014	34	+ (pheR)	<40 kb (1)	AMP, STR, SUL, TET	Arai et al., 2018, AP023292
L-4741	4,[5],12:i:-	9-2	Cattle	Others/unkown	2015	34	+ (pheR)	ND	AMP, STR, SUL	SAMD00234746/DRX226751, AP023319
L-4795	4,[5],12:i:-	9-2	Swine	Others/unkown	2017	34	+ (pheR)	<40 kb (3)	AMP, STR, SUL, TET, CHL, TMP	SAMD00234764/DRX226769
L-4792	4,[5],12:i:-	9-2	Swine	Diarrhea	2017	34	+ (pheR)	<40 kb (3)	AMP, STR, SUL, TET	SAMD00234761/DRX226766
L-4794	4,[5],12:i:-	9-2	Swine	Diarrhea	2017	34	+ (pheR)	<40 kb (3)	AMP, STR, SUL, TET	SAMD00234763/DRX226768
L-4784	4,[5],12:i:-	9-2	Swine	Diarrhea	2017	34	+ (pheR)	<40 kb (3)	AMP, STR, SUL, TET	SAMD00234753/DRX226758
L-4793	4,[5],12:i:-	9-2	Swine	Diarrhea	2017	34	+ (pheR)	<40 kb (3)	AMP, STR, SUL, TET	SAMD00234762/DRX226767
L-4782	4,[5],12:i:-	9-2	Swine	Diarrhea	2017	34	+ (pheR)	<40 kb (3)	TET	SAMD00234751/DRX226756
L-4785	4,[5],12:i:-	9-2	Swine	Diarrhea	2017	34	+ (pheR)	<40 kb (3)	Susceptible	SAMD00234754/DRX226759
L-4786	4,[5],12:i:-	9-2	Swine	Diarrhea	2017	34	+ (pheR)	<40 kb (3)	TET	SAMD00234755/DRX226760
L-4542	4,[5],12:i:-	9-2	Swine	Diarrhea	2016	34	+ (pheR)	<40 kb (3)	SUL, TET	SAMD00234623/DRX226628
L-4545	4,[5],12:i:-	9-2	Swine	Diarrhea	2016	34	+ (pheR)	<40 kb (3)	SUL	SAMD00234624/DRX226629
L-4788	4,[5],12:i:-	9-2	Swine	Diarrhea	2017	34	+ (pheR)	<40 kb (3)	AMP, STR, SUL, TET	SAMD00234757/DRX226762
L-4787	4,[5],12:i:-	9-2	Swine	Diarrhea	2017	34	+ (pheR)	<40 kb (3)	AMP, STR, SUL, TET	SAMD00234756/DRX226761
L-4777	4,[5],12:i:-	9-2	Swine	Diarrhea	2017	34	+ (pheR)	<40 kb (4)	AMP, STR, SUL, TET, CHL, TMP	SAMD00234747/DRX226752
L-4538	4,[5],12:i:-	9-2	Swine	Healthy	2017	34	+ (pheR)	<40 kb (3)	AMP, STR, SUL, TET	SAMD00234620/DRX226625
L-4791	4,[5],12:i:-	9-2	Swine	Diarrhea	2017	34	+ (pheR)	ND	AMP, STR, SUL, TET	SAMD00234760/DRX226765
L-4790	4,[5],12:i:-	9-2	Swine	Diarrhea	2017	34	+ (pheR)	ND	AMP, STR, SUL, TET	SAMD00234759/DRX226764
L-4789	4,[5],12:i:-	9-2	Swine	Diarrhea	2017	34	+ (pheR)	ND	AMP, STR, SUL, TET	SAMD00234758/DRX226763
L-4539	4,[5],12:i:-	9-2	Swine	Diarrhea	2016	34	+ (pheR)	<40 kb (3)	AMP, STR, SUL, TET	SAMD00234621/DRX226626
L-4783	4,[5],12:i:-	9-2	Swine	Diarrhea	2017	34	+ (pheR)	94 kb, <40 kb (3)	AMP, STR, SUL, TET	SAMD00234752/DRX226757
L-4540	4,[5],12:i:-	9-2	Swine	Diarrhea	2016	34	+ (pheR)	<40 kb (2)	AMP, STR, SUL, TET	SAMD00234622/DRX226627
L-4536	4,[5],12:i:-	9-2	Swine	Diarrhea	2016	34	+ (pheR)	<40 kb (3)	AMP, STR, SUL, TET	SAMD00234619/DRX226624
L-4780	4,[5],12:i:-	9-2	Swine	Diarrhea	2017	34	+ (pheR)	<40 kb (4)	AMP, STR, SUL, TET, CHL, TMP	SAMD00234749/DRX226754
L-4781	4,[5],12:i:-	9-2	Swine	Diarrhea	2017	34	+ (pheR)	<40 kb (4)	AMP, STR, SUL, TET, CHL, TMP	SAMD00234750/DRX226755
L-4779	4,[5],12:i:-	9-2	Swine	Diarrhea	2017	34	+ (pheR)	<40 kb (4)	AMP, STR, SUL, TET, CHL, TMP	SAMD00234748/DRX226753
L-4548	4,[5],12:i:-	9-2	Cattle	Others/unkown	2012	34	+ (pheR)	ND	AMP, STR, SUL, TET	SAMD00234627/DRX226632
L-4440	4,[5],12:i:-	9-2	Cattle	Others/unkown	2012	34	+ (pheR)	ND	AMP, STR, SUL, TET	SAMD00234598/DRX226603
L-4475	4,[5],12:i:-	9-2	Cattle	Others/unkown	2012	34	+ (pheR)	ND	AMP, STR, SUL, TET	SAMD00234615/DRX226620
L-4467	4,[5],12:i:-	9-2	Cattle	Others/unkown	2014	34	+ (pheR)	ND	AMP, STR, SUL, TET	SAMD00234611/DRX226616
L-4465	4,[5],12:i:-	9-2	Cattle	Others/unkown	2013	34	+ (pheR)	ND	AMP, STR, SUL, TET	SAMD00234610/DRX226615
L-4259	4,[5],12:i:-	9-2	Cattle	Others/unkown	2013	34	+ (pheR)	ND	AMP, STR, SUL, TET	Arai et al., 2018
L-4236	4,[5],12:i:-	9-2	Swine	Others/unkown	2013	34	+ (pheR)	ND	AMP, STR, SUL, TET	SAMD00234572/DRX226577
L-4261	4,[5],12:i:-	9-2	Cattle	Others/unkown	2014	34	+ (pheR)	62 kb, <40 kb (2)	AMP, STR, SUL, TET, KAN	Arai et al., 2018, AP023294
L-4257	4,[5],12:i:-	9-2	Cattle	Others/unkown	2013	34	+ (pheR)	ND	AMP, STR, SUL, TET	Arai et al., 2018
L-4561	4,[5],12:i:-	9-2	Swine	Others/unkown	2014	34	+ (pheR)	ND	AMP, STR, SUL, TET	SAMD00234639/DRX226644
L-4443	4,[5],12:i:-	9-2	Swine	Others/unkown	2014	34	+ (pheR)	ND	AMP, STR, SUL, TET	SAMD00234601/DRX226606
L-4447	4,[5],12:i:-	9-2	Swine	Others/unkown	2015	34	+ (pheR)	ND	AMP, STR, SUL, TET	SAMD00234605/DRX226610
L-4572	4,[5],12:i:-	9-2	Swine	Others/unkown	2015	34	+ (pheR)	ND	AMP, STR, SUL, TET	SAMD00234650/DRX226655
L-4601	4,[5],12:i:-	9-2	Swine	Healthy	2016	34	+ (pheV)	<40 kb (1)	SUL, TET	SAMD00234675/DRX226680
L-4585	4,[5],12:i:-	9-2	Swine	Healthy	2016	34	+ (pheR)	ND	AMP, STR, SUL, TET	SAMD00234660/DRX226665
L-4558	4,[5],12:i:-	9-2	Swine	Healthy	2013	34	+ (pheR)	ND	AMP, STR, SUL, TET	SAMD00234636/DRX226641
L-4555	4,[5],12:i:-	9-2	Swine	Healthy	2013	34	+ (pheR)	ND	AMP, STR, SUL, TET	SAMD00234633/DRX226638
L-4559	4,[5],12:i:-	9-2	Cattle	Healthy	2014	34	+ (pheR)	ND	AMP, STR, SUL, TET	SAMD00234637/DRX226642
L-4560	4,[5],12:i:-	9-2	Cattle	Others/unkown	2014	34	+ (pheR)	ND	AMP, STR, SUL, TET	SAMD00234638/DRX226643
L-4564	4,[5],12:i:-	9-2	Cattle	Healthy	2014	34	+ (pheR)	ND	AMP, STR, SUL, TET	SAMD00234642/DRX226647
L-4569	4,[5],12:i:-	9-2	Cattle	Others/unkown	2015	34	+ (pheR)	ND	AMP, STR, SUL, TET	SAMD00234647/DRX226652
L-4446	4,[5],12:i:-	9-2	Cattle	Others/unkown	2015	34	+ (pheR)	ND	AMP, STR, SUL, TET	SAMD00234604/DRX226609
L-4570	4,[5],12:i:-	9-2	Cattle	Healthy	2015	34	+ (pheR)	ND	AMP, STR, SUL, TET	SAMD00234648/DRX226653
L-4596	4,[5],12:i:-	9-2	Cattle	Healthy	2016	34	+ (pheR)	208 kb	AMP, STR, SUL, TET, CHL, FOF	SAMD00234670/DRX226675, AP023311
L-4586	4,[5],12:i:-	9-2	Cattle	Others/unkown	2016	34	+ (pheR)	ND	AMP, STR, SUL, TET	SAMD00234661/DRX226666
L-4450	4,[5],12:i:-	9-2	Cattle	Others/unkown	2016	34	+ (pheR)	ND	AMP, STR, SUL, TET	SAMD00234608/DRX226613
L-4587	4,[5],12:i:-	9-2	Cattle	Others/unkown	2016	34	+ (pheR)	ND	AMP, STR, SUL, TET	SAMD00234662/DRX226667
L-4445	4,[5],12:i:-	9-2	Cattle	Others/unkown	2014	34	+ (pheR)	176 kb, <40 kb (1)	AMP, STR, SUL, TET, CHL, TMP, GEN	SAMD00234603/DRX226608, AP023300
L-4567	4,[5],12:i:-	9-2	Cattle	Others/unkown	2014	34	+ (pheR)	176 kb, <40 kb (1)	AMP, STR, SUL, TET, CHL, TMP, GEN	SAMD00234645/DRX226650, AP023306
L-4620	4,[5],12:i:-	9-2	Cattle	Others/unkown	2014	34	+ (pheR)	ND	AMP, STR, SUL, TET	SAMD00234689/DRX226694
L-4357	4,[5],12:i:-	9-2	Cattle	Others/unkown	2015	34	+ (pheR)	ND	AMP, STR, SUL, TET	SAMD00234588/DRX226593
L-4359	4,[5],12:i:-	9-2	Cattle	Others/unkown	2015	34	+ (pheR)	ND	AMP, STR, SUL, TET	SAMD00234589/DRX226594
L-4652	4,[5],12:i:-	9-2	Cattle	Others/unkown	2015	34	+ (pheR)	ND	AMP, STR, SUL, TET	SAMD00234714/DRX226719
L-4653	4,[5],12:i:-	9-2	Cattle	Others/unkown	2016	34	+ (pheR)	ND	AMP, STR, SUL, TET	SAMD00234715/DRX226720
L-4655	4,[5],12:i:-	9-2	Cattle	Others/unkown	2016	34	+ (pheR)	ND	AMP, STR, SUL, TET	SAMD00234717/DRX226722
L-4352	4,[5],12:i:-	9-2	Cattle	Others/unkown	2015	34	+ (pheR)	ND	AMP, STR, SUL, TET	SAMD00234584/DRX226589
L-4354	4,[5],12:i:-	9-2	Cattle	Others/unkown	2015	34	+ (pheR)	ND	AMP, STR, SUL, TET	SAMD00234586/DRX226591
L-4574	4,[5],12:i:-	9-2	Cattle	Healthy	2015	34	+ (pheR)	ND	AMP, STR, SUL, TET	SAMD00234652/DRX226657
L-4448	4,[5],12:i:-	9-2	Cattle	Others/unkown	2015	34	+ (pheR)	ND	AMP, STR, SUL, TET	SAMD00234606/DRX226611
L-4573	4,[5],12:i:-	9-2	Cattle	Others/unkown	2015	34	+ (pheR)	ND	AMP, STR, SUL, TET	SAMD00234651/DRX226656
L-4580	4,[5],12:i:-	9-2	Cattle	Healthy	2015	34	+ (pheR)	ND	AMP, STR, SUL, TET	SAMD00234656/DRX226661
L-4449	4,[5],12:i:-	9-2	Swine	Others/unkown	2015	34	+ (pheR)	ND	AMP, STR, SUL, TET	SAMD00234607/DRX226612
L-4575	4,[5],12:i:-	9-2	Cattle	Healthy	2015	34	+ (pheR)	ND	AMP, STR, SUL, TET	SAMD00234653/DRX226658
L-4576	4,[5],12:i:-	9-2	Swine	Others/unkown	2015	34	+ (pheR)	ND	AMP, STR, SUL, TET	SAMD00234654/DRX226659
L-4595	4,[5],12:i:-	9-2	Cattle	Others/unkown	2016	34	+ (pheR)	ND	AMP, STR, SUL, TET	SAMD00234669/DRX226674
L-4452	4,[5],12:i:-	9-2	Cattle	Others/unkown	2016	34	+ (pheR)	ND	AMP, STR, SUL, TET	SAMD00234609/DRX226614
L-4666	4,[5],12:i:-	9-2	Cattle	Others/unkown	2016	34	+ (pheR)	ND	AMP, STR, SUL, TET	SAMD00234726/DRX226731
L-4591	4,[5],12:i:-	9-2	Cattle	Healthy	2016	34	+ (pheR)	ND	AMP, STR, SUL, TET	SAMD00234665/DRX226670
L-4593	4,[5],12:i:-	9-2	Cattle	Others/unkown	2016	34	+ (pheR)	ND	AMP, STR, SUL, TET	SAMD00234667/DRX226672
L-4589	4,[5],12:i:-	9-2	Cattle	Healthy	2016	34	+ (pheR)	ND	AMP, STR, SUL, TET	SAMD00234664/DRX226669
L-4441	4,[5],12:i:-	9-2	Cattle	Others/unkown	2012	34	+ (pheR)	ND	AMP, STR, SUL, TET	SAMD00234599/DRX226604
L-4550	4,[5],12:i:-	9-2	Cattle	Others/unkown	2013	34	+ (pheR)	ND	AMP, STR, SUL, TET	SAMD00234629/DRX226634
L-4549	4,[5],12:i:-	9-2	Cattle	Healthy	2012	34	+ (pheR)	ND	AMP, STR, SUL, TET	SAMD00234628/DRX226633
L-4442	4,[5],12:i:-	9-2	Cattle	Healthy	2013	34	+ (pheR)	ND	AMP, STR, SUL, TET	SAMD00234600/DRX226605
L-4552	4,[5],12:i:-	9-2	Cattle	Healthy	2013	34	+ (pheR)	ND	AMP, STR, SUL, TET	SAMD00234631/DRX226636
L-4553	4,[5],12:i:-	9-2	Cattle	Healthy	2013	34	+ (pheR)	ND	AMP, STR, SUL, TET	SAMD00234632/DRX226637
L-4557	4,[5],12:i:-	9-2	Cattle	Healthy	2013	34	+ (pheR)	ND	AMP, STR, SUL, TET	SAMD00234635/DRX226640
L-4615	4,[5],12:i:-	9-2	Cattle	Others/unkown	2013	34	+ (pheR)	ND	AMP, STR, SUL, TET	SAMD00234685/DRX226690
L-4610	4,[5],12:i:-	9-2	Cattle	Others/unkown	2013	34	+ (pheR)	ND	AMP, STR, SUL, TET	SAMD00234680/DRX226685
L-4617	4,[5],12:i:-	9-2	Cattle	Others/unkown	2014	34	+ (pheR)	ND	TET	SAMD00234686/DRX226691
L-4614	4,[5],12:i:-	9-2	Cattle	Others/unkown	2013	34	+ (pheR)	176 kb	AMP, STR, SUL, TET, TMP, KAN	SAMD00234684/DRX226689, AP023315
L-4624	4,[5],12:i:-	9-2	Cattle	Healthy	2014	34	+ (pheR)	ND	AMP, STR, SUL, TET	SAMD00234692/DRX226697
L-4625	4,[5],12:i:-	9-2	Cattle	Healthy	2014	34	+ (pheR)	ND	AMP, STR, SUL, TET	SAMD00234693/DRX226698
L-4626	4,[5],12:i:-	9-2	Cattle	Others/unkown	2014	34	+ (pheR)	176 kb	AMP, STR, SUL, TET, CHL, TMP, GEN	SAMD00234694/DRX226699
L-4584	4,[5],12:i:-	9-2	Cattle	Healthy	2016	34	+ (pheR)	176 kb	AMP, STR, SUL, TET, CHL, TMP, GEN	SAMD00234659/DRX226664
L-4588	4,[5],12:i:-	9-2	Cattle	Healthy	2016	34	+ (pheR)	176 kb	AMP, STR, SUL, TET, CHL, TMP	SAMD00234663/DRX226668
L-4597	4,[5],12:i:-	9-2	Cattle	Healthy	2016	34	+ (pheR)	176 kb	AMP, STR, SUL, TET, CHL, TMP, GEN	SAMD00234671/DRX226676
L-4640	4,[5],12:i:-	9-2	Cattle	Others/unkown	2015	34	+ (pheR)	94 kb	AMP, STR, SUL, TET, CHL, TMP	SAMD00234706/DRX226711
L-4667	4,[5],12:i:-	9-2	Cattle	Others/unkown	2016	34	+ (pheR)	94 kb	AMP, STR, SUL, TET, CHL, TMP	SAMD00234727/DRX226732
L-4639	4,[5],12:i:-	9-2	Cattle	Others/unkown	2015	34	+ (pheR)	94 kb	AMP, STR, SUL, TET, CHL, TMP	SAMD00234705/DRX226710
L-4641	4,[5],12:i:-	9-2	Cattle	Others/unkown	2015	34	+ (pheR)	94 kb	AMP, STR, SUL, CHL, TMP	SAMD00234707/DRX226712
L-4638	4,[5],12:i:-	9-2	Cattle	Others/unkown	2015	34	+ (pheR)	94 kb	AMP, STR, SUL, TET, CHL, TMP	SAMD00234704/DRX226709
L-4636	4,[5],12:i:-	9-2	Cattle	Others/unkown	2015	34	+ (pheV)	94 kb	AMP, STR, SUL, TET, CHL, TMP	SAMD00234702/DRX226707
L-4643	4,[5],12:i:-	9-2	Cattle	Others/unkown	2015	34	+ (pheR)	94 kb	AMP, STR, SUL, TET, CHL, TMP	SAMD00234708/DRX226713
L-4674	4,[5],12:i:-	9-2	Cattle	Others/unkown	2016	34	+ (pheR)	94 kb, <40 kb (3)	AMP, STR, SUL, TET, CHL, TMP	SAMD00234733/DRX226738
L-4592	4,[5],12:i:-	9-2	Cattle	Healthy	2016	34	+ (pheR)	176 kb	AMP, STR, SUL, TET, CHL, TMP	SAMD00234666/DRX226671
L-4599	4,[5],12:i:-	9-2	Cattle	Healthy	2016	34	+ (pheR)	94 kb	AMP, STR, SUL, TET, CHL, TMP	SAMD00234673/DRX226678
L-4600	4,[5],12:i:-	9-2	Cattle	Healthy	2016	34	+ (pheR)	94 kb	AMP, STR, SUL, TET, CHL, TMP	SAMD00234674/DRX226679
L-4603	4,[5],12:i:-	9-2	Cattle	Healthy	2016	34	+ (pheR)	94 kb, 62 kb	AMP, STR, SUL, TET, CHL, TMP	SAMD00234677/DRX226682
L-4675	4,[5],12:i:-	9-2	Cattle	Others/unkown	2016	34	+ (pheR)	94 kb	AMP, STR, SUL, TET, CHL, TMP	SAMD00234734/DRX226739
L-4657	4,[5],12:i:-	9-2	Cattle	Others/unkown	2016	34	+ (pheR)	94 kb	AMP, STR, SUL, TET, CHL, TMP	SAMD00234719/DRX226724
L-4669	4,[5],12:i:-	9-2	Cattle	Others/unkown	2016	34	+ (pheR)	94 kb	AMP, STR, SUL, TET, CHL, TMP	SAMD00234729/DRX226734
L-4662	4,[5],12:i:-	9-2	Cattle	Others/unkown	2016	34	+ (pheR)	94 kb	AMP, STR, SUL, TET, CHL, TMP	SAMD00234723/DRX226728
L-4661	4,[5],12:i:-	9-2	Cattle	Others/unkown	2016	34	+ (pheR)	94 kb	AMP, STR, SUL, TET, CHL, TMP	SAMD00234722/DRX226727
L-4660	4,[5],12:i:-	9-2	Cattle	Others/unkown	2016	34	+ (pheR)	94 kb	AMP, STR, SUL, TET, CHL, TMP	SAMD00234721/DRX226726
L-4627	4,[5],12:i:-	9-2	Cattle	Healthy	2015	34	+ (pheR)	ND	AMP, STR, SUL, TET	SAMD00234695/DRX226700
L-4622	4,[5],12:i:-	9-2	Cattle	Others/unkown	2014	34	+ (pheR)	ND	AMP, STR, SUL, TET	SAMD00234691/DRX226696
L-4568	4,[5],12:i:-	9-2	Cattle	Healthy	2015	34	+ (pheR)	ND	AMP, STR, SUL, TET	SAMD00234646/DRX226651
L-4571	4,[5],12:i:-	9-2	Cattle	Healthy	2015	34	+ (pheR)	ND	AMP, STR, SUL, TET	SAMD00234649/DRX226654
L-4582	4,[5],12:i:-	9-2	Swine	Healthy	2016	34	+ (pheR)	ND	AMP, STR, SUL, TET	SAMD00234657/DRX226662
L-4578	4,[5],12:i:-	9-2	Cattle	Healthy	2015	34	+ (pheR)	208 kb, <40 kb (1)	AMP, STR, SUL, TET, CHL, TMP, KAN	SAMD00234655/DRX226660, AP023309
L-4604	4,[5],12:i:-	9-2	Cattle	Healthy	2016	34	+ (pheR)	208 kb	AMP, STR, SUL, TET, CHL, TMP, KAN	SAMD00234678/DRX226683
L-4533	4,[5],12:i:-	9-2	Cattle	Others/unkown	2016	34	+ (pheR)	208 kb	AMP, STR, SUL, TET, CHL, TMP, KAN	SAMD00234617/DRX226622
L-4535	4,[5],12:i:-	9-2	Cattle	Others/unkown	2016	34	+ (pheR)	208 kb	AMP, STR, SUL, TET, CHL, TMP, KAN	SAMD00234618/DRX226623
L-4659	4,[5],12:i:-	9-2	Cattle	Others/unkown	2016	34	+ (pheR)	208 kb	AMP, STR, SUL, TET, CHL, TMP, KAN	SAMD00234720/DRX226725
L-4663	4,[5],12:i:-	9-2	Cattle	Others/unkown	2016	34	+ (pheR)	208 kb	AMP, STR, SUL, TET, CHL, TMP, KAN	SAMD00234724/DRX226729
L-4594	4,[5],12:i:-	9-2	Cattle	Healthy	2016	34	+ (pheR)	208 kb	AMP, STR, SUL, TET, CHL, TMP, KAN	SAMD00234668/DRX226673
L-4673	4,[5],12:i:-	9-2	Cattle	Others/unkown	2016	34	+ (pheR)	94 kb	AMP, STR, SUL, TET, CHL, TMP, KAN	SAMD00234732/DRX226737
L-4672	4,[5],12:i:-	9-2	Cattle	Others/unkown	2016	34	+ (pheR)	94 kb (2)	AMP, STR, SUL, TET, CHL, TMP, KAN	SAMD00234731/DRX226736
L-4618	4,[5],12:i:-	9-2	Cattle	Others/unkown	2014	34	+ (pheR)	ND	AMP, STR, SUL, TET	SAMD00234687/DRX226692
L-4621	4,[5],12:i:-	9-2	Cattle	Others/unkown	2014	34	+ (pheR)	ND	AMP, STR, SUL, TET	SAMD00234690/DRX226695
L-4646	4,[5],12:i:-	9-2	Cattle	Others/unkown	2015	34	+ (pheR)	ND	AMP, STR, SUL, TET	SAMD00234709/DRX226714
L-4602	4,[5],12:i:-	9-2	Cattle	Others/unkown	2016	34	+ (pheR)	94 kb	AMP, STR, SUL, TET, CHL, TMP	SAMD00234676/DRX226681
L-4367	4,[5],12:i:-	9-2	Cattle	Others/unkown	2016	34	+ (pheR)	94 kb	AMP, STR, SUL, TET, CHL, TMP	SAMD00234595/DRX226600
L-4355	4,[5],12:i:-	9-2	Cattle	Others/unkown	2015	34	+ (pheR)	94 kb	AMP, STR, SUL, TET	SAMD00234587/DRX226592
L-4364	4,[5],12:i:-	9-2	Cattle	Others/unkown	2016	34	+ (pheR)	<40 kb (1)	AMP, STR, SUL, TET, CHL, TMP	SAMD00234593/DRX226598
L-4360	4,[5],12:i:-	9-2	Cattle	Others/unkown	2015	34	+ (pheR)	94 kb	AMP, STR, SUL, TET, CHL, TMP	SAMD00234590/DRX226595
L-4648	4,[5],12:i:-	9-2	Cattle	Others/unkown	2015	34	+ (pheR)	94 kb	AMP, STR, SUL, TET, CHL, TMP	SAMD00234711/DRX226716
L-4637	4,[5],12:i:-	9-2	Cattle	Others/unkown	2015	34	+ (pheR)	94 kb	AMP, STR, SUL, TET	SAMD00234703/DRX226708
*+, presence; -, absence; locus, location of ICEmST on the chromosome
†208 kb, 176 kb, 94 kb, 62 kb, 40 kb indicate the presence of each size plasmid; the number in parentheses indicate the number of plasmid; ND, not detected.
‡AMP, ampicillin; CFZ, cefazolin; CHL, chloramphenicol; CTX, cefotaxime; FEP, cefepime; GEN, gentamycin; KAN, kanamycin; NAL, nalidixic acid; STR, streptomycin; SUL, sulfonamides; TET, tetracycline; TMP, trimethoprim
§The data have been deposited with links to DDBJ Sequence Read Archives accession number DRA010462.

## Sheet: Supplementary Table 3
Supplementary Table 3. List of ST34 Salmonella 4,[5],12:i:- genome sequence data except for Japan
Strain	Country	Source	Year	BioSample	WGS data accession no.
TW-Stm6	Australia	Swine	2014	SAMN06309456	CP019649.1
CFSAN024419	Belgium	Swine	2008	SAMN03165662	SRR1793533
CFSAN024426	Belgium	Swine	2009	SAMN03165669	SRR1793537
PNCS009777	Canada	Human	2009	SAMN10953951	CP036174.1
PNCS015134	Canada	Human	2012	SAMN14220128	SRR11217022
PNCS015144	Canada	Human	2013	SAMN14220138	SRR11217065
PNCS015181	Canada	Human	2013	SAMN14220175	SRR11217019
PNCS015270	Canada	Human	2014	SAMN14220330	SRR11230605
PNCS015375	Canada	Human	2015	SAMN14220630	SRR11232301
SAL-19-VL-ON-ON-0018	Canada	Swine	2019	SAMN13945432	SRR10990320
Z033	China	Unknown	2012	SAMN15234840	SRR12011313
FNE0135	China	Fish	2013	SAMN02698304	SRR1425285
CFSA12	China	Swine	2014	SAMN10290244	CP033257.2
FDA885362-2-1	China	Seafood	2014	SAMN03161126	SRR1646535
S14029	China	Human	2014	SAMN15234860	SRR12011339
Z047	China	Human	2014	SAMN15234857	SRR12011309
S14002	China	Human	2015	SAMN15234822	SRR12011350
81741	China	Human	2015	SAMN06185755	CP019442.1
WW012	China	Swine	2016	SAMN07267217	CP022168.1
0601T13497	Denmark	Human	2006	SAMEA104280571	ERR2693637
0705S27379	Denmark	Human	2007	SAMEA104138338	ERR2729108
1007T38029	Denmark	Human	2010	SAMEA104138112	ERR2728939
1101H10333	Denmark	Human	2011	SAMEA104138184	ERR2728992
DTU2016_1437	Denmark	Poultry	2014	SAMEA104151280	ERR2023588
SSI_AA885	Denmark	Food	2014	SAMEA4349677	ERR1540636
1708F23401	Denmark	Human	2017	SAMEA4983915	ERR2849921
IFR_Sa52	France	Environment	2013	SAMEA104500198	ERR2262541
IFR_UB13	France	Environment	2014	SAMEA104500208	ERR2262551
M155	Germany	Unknown	2001	SAMEA104280100	ERR2710849
01-02361	Germany	Human	2001	SAMEA104280911	ERR2693957
02-02704	Germany	Swine	2002	SAMEA104280906	ERR2693955
05-03202	Germany	Human	2005	SAMEA104280491	ERR2693581
08-03972	Germany	Human	2008	SAMEA104280515	ERR2693588
09-00008	Germany	Human	2009	SAMEA104280530	ERR2693596
DTU2016_1432	Germany	Swine	2014	SAMEA104151275	ERR2023583
18-SA02412-0	Germany	Environment	2018	SAMEA6058623	ERR3581957
19-SA00526-0	Germany	Food	2019	SAMEA6057995	ERR3581330
19-SA01194-0	Germany	Environment	2019	SAMEA6057849	ERR3581184
19-SA01398-0	Germany	Food	2019	SAMEA6058563	ERR3581897
MS160217	Ireland	Human	2016	SAMEA72636418	ERR1815748
MS170249	Ireland	Human	2017	SAMEA104286688	ERR2116069
LB-7	Italy	Poultry	2010	SAMD00097508	DRR107057
LB-6	Italy	Swine	2011	SAMD00097509	DRR107058
LB-10	Italy	Swine	2011	SAMD00097516	DRR107068
LB-11	Italy	Swine	2011	SAMD00097525	DRR107077
LB-12	Italy	Cattle	2011	SAMD00097524	DRR107076
LB-13	Italy	Poultry	2011	SAMD00097518	DRR107070
LB-19	Italy	Swine	2011	SAMD00097510	DRR107059
LB-20	Italy	Swine	2011	SAMD00097519	DRR107071
LB-22	Italy	Swine	2011	SAMD00097517	DRR107069
LB-23	Italy	Cattle	2011	SAMD00097520	DRR107072
LB-21	Italy	Poultry	2012	SAMD00097522	DRR107074
FDA970382 1-9	Mexico	Cucumber	2016	SAMN05603765	SRR4098785
51-15	Poland	Human	2015	SAMEA104413333	ERR2210634
86-16	Poland	Unknown	2016	SAMEA104413357	ERR2210658
N11-0345	Switzerland	Food	2011	SAMN08936683	SRR7439237
N11-2442	Switzerland	Human	2011	SAMN08936530	SRR7439236
N12-0242	Switzerland	Food	2012	SAMN08936586	SRR7439228
N13-0144	Switzerland	Human	2013	SAMN08936548	SRR7439251
N14-2154	Switzerland	Food	2014	SAMN08936660	SRR7439246
N16-1247	Switzerland	Human	2016	SAMN08936701	SRR7441788
N17-0794	Switzerland	Poultry	2017	SAMN08936700	SRR7441794
N17-0904	Switzerland	Human	2017	SAMN08936746	SRR7441833
177424	UK	Human	2015	SAMN04600619	SRR3322318
183601	UK	Human	2015	SAMN04600467	SRR3322136
198243	UK	Human	2015	SAMN04600620	SRR3322319
285689	UK	Human	2016	SAMN06278489	SRR5216053
285831	UK	Human	2016	SAMN06278308	SRR5215742
313212	UK	Human	2016	SAMN06279090	SRR5216573
346534	UK	Human	2017	SAMN09504196	SRR7443903
481504	UK	Human	2018	SAMN09504403	SRR7444165
624411	UK	Human	2018	SAMN10331161	SRR8114889
689020	UK	Human	2019	SAMN11025495	SRR8637411
795054	UK	Human	2019	SAMN12663138	SRR10050094
885158	UK	Human	2020	SAMN14097493	SRR11080878
953811	UK	Human	2020	SAMN15333235	SRR12060879
AZ_TG68559	USA	Cattle	2010	SAMN02314195	SRR1049697
2010K-2526	USA	Cattle	2010	SAMN08996136	SRR7084744
2010K-2578	USA	Cattle	2010	SAMN08996138	SRR7084738
2010K-2637	USA	Cattle	2010	SAMN08996139	SRR7084737
2011K-1734	USA	Human	2011	SAMN02867572	SRR1503241
2011K-0808	USA	Human	2011	SAMN02867571	SRR1503239
E2011027442	USA	Environment	2011	SAMN04350620	SRR3037418
2012K-1536	USA	Human	2012	SAMN02867575	SRR1503244
FDA664729 4-1	USA	Environment	2012	SAMN02847178	SRR3474690
2014K-0060	USA	Human	2013	SAMN02867577	SRR1503246
CVM N51306	USA	Swine	2013	SAMN03894397	SRR2567199
PNUSAS000226	USA	Human	2013	SAMN03567169	SRR2015056
PNUSAS000228	USA	Human	2013	SAMN03567170	SRR2015057
CVM N48691	USA	Swine	2013	SAMN03894278	SRR2567080
CVM N51306	USA	Swine	2013	SAMN03894397	SRR2567199
PNUSAS000176	USA	Human	2014	SAMN03394871	SRR1915432
PNUSAS000407	USA	Human	2014	SAMN03758659	SRR2058200
WAPHL_SAL-A00665	USA	Environment	2014	SAMN03259188	SRR1781613
2015K-0414	USA	Human	2015	SAMN03801625	SRR2578272
CFSAN035084	USA	Human	2015	SAMN03795473	SRR2152996
FSIS1503278	USA	Swine	2015	SAMN04331721	SRR2989204
PNUSAS000438	USA	Human	2015	SAMN03758662	SRR2058210
PNUSAS000441	USA	Human	2015	SAMN03758663	SRR2058213
PNUSAS000613	USA	Swine	2015	SAMN03997174	SRR2192236
VA-WGS-00440	USA	Cattle	2015	SAMN03946274	SRR2143362
FSIS11704067	USA	Swine	2017	SAMN07608142	SRR6010281
FSIS1709985	USA	Swine	2017	SAMN06289188	SRR5223609
PNUSAS013629	USA	Human	2017	SAMN07146564	SRR5590214

## Sheet: Supplementary Table 4
Supplementary Table 4. Transfer frequency of ICEmST to Salmonella Typhimurium LT2 strain
Donor strain	Clade	Average (per donor)	SD
L-3841	9-1	5.3×10-7	5.7×10-7
L-3844	9-1	1.5×10-7	1.4×10-7
L-4444	9-1	1.5×10-6	2.5×10-7
L-4448	9-2	4.7×10-7	3.0×10-7
L-4675	9-2	8.8×10-7	1.1×10-6
L-4782	9-2	8.8×10-7	6.2×10-7

## Sheet: Supplementary Table 5
Supplementary Table 5. Characteristics of plasmids identified in Salmonella Typhimurium and Salmonella 4,[5],12:i:- clade 9 strains
Plasmid name	Clade of host strain	Size (bp)	Antimicrobial resistance genes	Replicon type	Accession number
pSAL4551-1	9-1	128709	aac(6')-Ib-cr, arr-3, blaOXA-1, catB3, sul1	IncHI2, IncHI2A	AP023305
pSAL4681-1	9-1	151734	aac(3)-IV, aac(6')-Ib-cr, aph(3')-Ia, aph(4)-Ia, arr-3, blaOXA-1,catB3, dfrA12, sul1, sul2, sul3	IncHI2, IncHI2A	AP023318
pSAL4233-1	9-2	7618	ND*	IncQ1	AP023293
pSAL4445-1	9-2	131843	aac(3)-IId, aadA1, aadA2, blaTEM1-B, cmlA1, dfrA12, floR, mcr-3.1, sul2, sul3, tet(A), tet(M)	IncFIB(AP001918), IncFIC(FII)	AP023301
pSAL4261-1	9-2	60222	ND	IncFII(pCoo)	AP023295
pSAL4261-2	9-2	6835	ND	ColRNAI	AP023296
pSAL4261-4	9-2	4060	ND	Col8282	AP023298
pSAL4567-1	9-2	131843	aac(3)-IId, aadA1, aadA2, blaTEM1-B, cmlA1, dfrA12, floR, mcr-3.1, sul2, sul3, tet(A), tet(M)	IncFIB(AP001918), IncFIC(FII)	AP023307
pSAL4578-1	9-2	229829	aadA2, aph(3')-Ia, aph(3")-Ib, aph(6)-Id, blaTEM1-B, dfrA12, floR, sul1, sul2, tet(A)	IncHI2, IncHI2A	AP023310
pSAL4596-1	9-2	230500	aadA1, catA1, cmlA1, mcr-1.1, mcr-5.1, mef(B), sul3, tet(B), tet(M)	IncFIA(HI1), IncHI1A, IncHI1B(R27)	AP023312
pSAL4605-1	9-2	99132	aac(3)-IId, blaTEM1-B, mcr-3.1, sul3	IncFIB(AP001918), IncFIC(FII)	AP023314
pSAL4614-1	9-2	229829	aadA2, aph(3')-Ia, aph(3")-Ib, aph(6)-Id, blaTEM1-B, dfrA12, floR, sul1, sul2, tet(A)	IncHI2, IncHI2A	AP023316
*ND, not detected
